# Supplementary material for: The Effects of Mindfulness Techniques on Anxiety, Depression, and Stress, with an Emphasis on Gratitude: A Systematic Review and Meta-Analysis
Source: Healthcare (Basel). 2026 Feb 27;14(5):601. doi: 10.3390/healthcare14050601 (PMC12984879; doi:10.3390/healthcare14050601)
Supplement: Supplementary file 1 [file healthcare-14-00601-s001.zip]

Archive with 2 entries (2 files):
- healthcare-4063508-PRISMA_2020_checklis.pdf
- healthcare-4063508-supplementary.pdf
